# Supplementary material for: Informal Caregivers’ Perceptions of Self-Efficacy and Subjective Well-Being When Using Telecare in the Home Environment: A Qualitative Study
Source: Geriatrics (Basel). 2022 Aug 23;7(5):86. doi: 10.3390/geriatrics7050086 (PMC9498651; doi:10.3390/geriatrics7050086)
Supplement: Supplementary file 1 [file geriatrics-07-00086-s001.zip]

Archive with 1 entries (1 files):
- geriatrics-1835818-supplementary.pdf
